# Supplementary material for: Perturbation-response genes reveal signaling footprints in cancer gene expression
Source: Nat Commun. 2018 Jan 2;9:20. doi: 10.1038/s41467-017-02391-6 (PMC5750219; doi:10.1038/s41467-017-02391-6)
Supplement: Supplementary file 4 — Supplementary Data 1 [file 41467_2017_2391_MOESM4_ESM.xlsx]

## Sheet: Sheet1
Supplementary Data 1. PROGENy model coefficients.
	EGFR	Hypoxia	JAK.STAT	MAPK	NFkB	PI3K	TGFb	TNFa	Trail	VEGF	p53
ABCA12	0	0	0	0	0	0	0	0	0	0	9.59718
ABCA6	0	0	0	0	0	0	-3.27154	0	0	0	0
ABCA8	0	0	0	0	0	0	-1.70925	0	0	0	0
ACER2	0	0	0	0	0	0	0	0	0	0	11.5961
ACOX3	0	0	0	0	0	0	2.72153	0	0	0	0
ACTC1	0	0	0	0	0	0	3.33743	0	0	0	0
ACVR2B-AS1	0	0	0	0	0	-3.92989	0	0	0	0	0
ADAM12	0	0	0	0	0	0	3.9683	0	0	0	0
ADAM6	0	0	0	0	0	0	0	0	1.35644	0	0
ADAMTS17	0	0	0	0	0	0	0	0	-1.57735	0	0
ADAR	0	0	3.87493	0	0	0	0	0	0	0	0
ADGRD1	0	0	0	0	0	0	0	0	0	-3.68665	0
ADM	0	17.8257	0	0	0	0	0	0	0	0	0
ADORA1	1.26781	0	0	0	0	0	0	0	0	0	0
AEBP1	0	0	0	0	0	-4.09261	0	0	0	0	0
AEN	2.9874	0	0	3.21612	0	0	0	0	0	0	0
AGAP6	0	0	0	0	0	0	0	0	-1.85489	0	0
AHRR	0	0	0	0	0	0	0	0	0	18.5042	0
AJUBA	-3.19326	0	0	0	0	0	0	0	0	0	0
AK1	0	0	0	0	0	0	0	0	0	0	4.35299
AK4	0	9.69302	0	0	0	0	0	0	0	0	0
AK5	0	0	0	0	0	0	-3.35713	0	0	0	0
AKR1B1	0	0	0	0	0	0	0	6.59669	0	0	0
AKR1B10	0	0	0	0	0	0	0	0	0	0	10.3221
ALDH1A1	0	0	0	0	0	0	0	0	0	-6.40251	0
ALDOA	0	7.65468	0	0	0	0	0	0	0	0	0
ALDOC	0	13.1615	0	0	0	0	0	0	0	0	0
AMIGO1	0	0	0	0	0	-6.00032	0	0	0	0	0
ANAPC16	-1.82102	0	0	0	0	0	0	0	0	0	0
ANGPTL4	0	12.6407	0	0	0	0	0	0	0	0	0
ANKLE2	0	0	0	0	2.21198	0	0	2.36793	0	0	0
ANKRA2	0	0	0	0	0	0	0	0	0	0	10.8896
ANKRD20A12P	0	0	0	0	0	0	0	0	0	0	3.69177
ANKRD33B	0	0	0	0	4.4943	0	0	0	0	0	0
ANKRD36BP2	0	0	0	0	0	0	0	0	0	-1.54587	0
ANKRD37	0	8.48498	0	0	0	0	0	0	0	0	0
ANKS1B	0	0	0	0	0	0	0	0	0	-2.57752	0
ANKZF1	0	7.35816	0	0	0	0	0	0	0	0	0
APBA3	0	0	0	0	0	0	0	2.17709	0	0	0
APOBEC3G	0	0	2.82646	0	0	0	0	0	0	0	0
APOC1	0	0	0	0	0	-5.06131	0	0	0	0	0
APOL1	0	0	5.3475	0	0	0	0	0	0	0	0
APOL2	0	0	3.65606	0	0	0	0	0	0	0	0
APOL3	0	0	4.84501	0	0	0	0	0	0	0	0
APOL4	0	0	2.51447	0	0	0	0	0	0	0	0
APOL6	0	0	6.47492	0	0	0	0	0	0	0	0
AREG	0	0	0	4.93229	0	0	0	0	0	0	0
ARHGAP11A	0	0	0	0	0	0	0	0	0	0	-7.97623
ARHGEF17	0	0	0	-1.39689	0	0	0	0	0	0	0
ARSJ	0	0	0	0	0	7.06108	0	0	0	0	0
ART4	0	0	0	0	0	0	0	0	0	-2.06452	0
ASB8	0	0	0	-1.694	0	0	0	0	0	0	0
ATG2B	-1.64558	0	0	0	0	0	0	0	0	0	0
ATP10A	0	0	0	0	0	0	2.78486	0	0	0	0
ATP5E	0	0	0	0	0	0	0	0	1.45639	0	0
ATP6V1G2	0	0	0	0	0	-7.23735	0	0	0	0	0
ATXN3	-1.27428	0	0	0	0	0	0	0	0	0	0
B4GALT1	0	0	0	0	2.5362	0	0	2.74585	0	0	0
BAAT	0	0	0	0	0	-3.55754	0	0	0	0	0
BACH2	0	0	0	0	0	0	0	0	1.93923	0	0
BATF2	0	0	8.6135	0	0	0	0	0	0	0	0
BBIP1	-1.18432	0	0	0	0	0	0	0	0	0	0
BCAR3	0	0	0	0	0	0	0	0	0	5.83201	0
BCKDK	0	2.64504	0	0	0	0	0	0	0	0	0
BCL2A1	0	0	0	0	14.4169	0	0	17.225	0	0	0
BCOR	0	0	0	0	0	0	2.73575	0	0	0	0
BDH2	0	0	0	-2.49659	0	0	0	0	0	0	0
BDKRB1	0	0	0	0	0	0	0	4.92231	0	0	0
BEGAIN	0	0	0	0	0	-4.19648	0	0	0	0	0
BEND4	0	0	0	0	0	0	0	0	0	-2.47093	0
BGN	0	0	0	0	0	0	3.23784	0	0	0	0
BHLHE40	0	15.2424	0	0	0	0	0	0	0	0	0
BHMT	0	0	0	0	0	0	0	0	1.27667	0	0
BID	0	0	0	0	4.72982	0	0	5.60413	0	0	0
BIRC2	0	0	0	0	4.01138	0	0	4.67166	0	0	0
BIRC3	0	0	0	0	12.4576	0	0	13.582	0	0	0
BLOC1S2	0	0	0	0	0	0	0	0	0	0	7.41262
BMP2	0	0	0	0	0	0	0	8.58245	0	0	0
BMPR2	0	0	0	0	0	0	4.01551	0	0	0	0
BMS1P5	0	0	0	0	0	0	0	0	-2.10457	0	0
BNIP3	0	19.418	0	0	0	0	0	0	0	0	0
BNIP3L	0	14.1203	0	0	0	0	0	0	0	0	0
BRIX1	0	0	0	2.86675	0	0	0	0	0	0	0
BRS3	0	0	0	0	0	0	0	0	0.857474	0	0
BSDC1	-1.26937	0	0	0	0	0	0	0	0	0	0
BST2	0	0	8.10499	0	0	0	0	0	0	0	0
BZW1	2.74615	0	0	2.78109	0	0	0	0	0	0	0
C10orf128	0	0	0	0	0	0	0	0	2.03895	0	0
C11orf1	0	0	0	0	0	-3.33427	0	0	0	0	0
C11orf71	0	0	0	-2.36676	0	0	0	0	0	0	0
C11orf96	0	0	0	0	4.56623	0	0	4.76667	0	0	0
C12orf77	0	0	0	0	0	0	0	0	0	-4.83797	0
C15orf54	0	0	0	0	0	5.81105	0	0	0	0	0
C17orf82	0	0	0	0	0	0	0	0	0	0	3.27828
C17orf99	0	0	0	0	0	0	0	0	2.213	0	0
C19orf66	0	0	5.47813	0	0	0	0	0	0	0	0
C1QTNF1	0	0	0	0	0	0	0	5.76229	0	0	0
C1QTNF4	0	0	0	0	0	0	0	0	0	-1.85917	0
C2CD5	-1.93904	0	0	0	0	0	0	0	0	0	0
C2orf66	0	0	0	0	0	0	0	0	0	0	11.5032
C3	0	0	0	0	0	0	0	9.89844	0	0	0
C3orf80	0	0	0	0	0	0	4.80904	0	0	0	0
C4orf3	0	7.43792	0	0	0	0	0	0	0	0	0
C4orf47	0	6.0533	0	0	0	0	0	0	0	0	0
C5orf52	0	0	0	0	0	12.2398	0	0	0	0	0
C7orf77	0	0	0	0	0	0	0	0	-1.43062	0	0
C8orf4	0	0	0	0	0	0	0	8.47272	0	0	0
C8orf58	0	3.10787	0	0	0	0	0	0	0	0	0
CA14	0	0	0	0	0	-4.83804	0	0	0	0	0
CA9	0	13.9611	0	0	0	0	0	0	0	0	0
CABYR	0	0	0	0	0	0	0	0	0	0	6.12547
CALD1	0	0	0	0	0	0	3.05164	0	0	0	0
CALML6	0	0	0	0	0	0	0	0	1.67759	0	0
CAMK4	0	0	0	0	0	0	0	0	0	-2.54706	0
CAMLG	0	0	0	0	0	-5.7957	0	0	0	0	0
CARF	-1.60128	0	0	0	0	0	0	0	0	0	0
CARMN	0	0	0	0	0	0	3.04626	0	0	0	0
CARNS1	0	0	0	0	0	0	0	0	0	0	4.53873
CASC10	0	0	0	0	0	4.95274	0	0	0	0	0
CASP4	0	0	2.42658	0	0	0	0	0	0	0	0
CBARP	0.979442	0	0	0	0	0	0	0	0	0	0
CBFA2T3	0	0	0	0	0	0	0	0	2.08475	0	0
CBFB	0	0	0	2.34	0	0	0	0	0	0	0
CBX7	0	0	0	0	0	-6.43722	0	0	0	0	0
CCDC155	0	0	0	0	0	0	0	0	1.69946	0	0
CCDC25	0	0	0	0	0	-4.33927	0	0	0	0	0
CCDC28A	-3.10181	0	0	0	0	-8.06068	0	0	0	0	0
CCDC53	0	0	0	-2.26055	0	0	0	0	0	0	0
CCDC81	0	0	0	0	0	0	0	0	0	-2.30136	0
CCDC90B	0	0	0	0	0	0	0	0	0	0	3.38811
CCL2	0	0	0	0	17.566	0	0	19.8462	0	0	0
CCL20	0	0	0	0	36.6973	0	0	38.388	0	0	0
CCM2	0	0	0	0	0	0	0	0	0	4.27457	0
CCND1	0	0	0	6.26301	0	0	0	0	0	0	0
CCNG2	0	7.32584	0	0	0	0	0	0	0	0	0
CD1A	0	0	0	0	0	0	0	0	1.69161	0	0
CD40	0	0	0	0	3.52021	0	0	0	0	0	0
CD72	0	0	0	0	0	0	0	0	0	-2.71773	0
CD80	0	0	0	0	3.79562	0	0	0	0	0	0
CD83	0	0	0	0	10.4514	0	0	11.0027	0	0	0
CD93	0	0	0	0	0	0	0	0	0	3.08046	0
CDC37L1	0	0	0	0	0	0	0	0	0	3.30292	0
CDCA4	0	0	0	3.01028	0	0	0	0	0	0	0
CDH2	0	0	0	0	0	0	3.28831	0	0	0	0
CDIP1	0	0	0	0	0	0	0	0	0	0	5.04944
CDK5RAP3	0	0	0	0	0	-5.25477	0	0	0	0	0
CDKN1A	0	0	0	0	0	0	0	0	0	0	15.957
CDKN2B	0	0	0	0	0	0	3.37373	0	0	0	0
CEL	0	0	0	0	0	0	0	0	0	0	4.04953
CEPT1	-0.994594	0	0	0	0	0	0	0	0	0	0
CES2	0	0	0	0	0	0	0	0	0	0	7.28038
CFB	0	0	0	0	6.31352	0	0	7.42674	0	0	0
CFL1	1.32925	0	0	0	0	0	0	0	0	0	0
CFLAR	0	0	0	0	4.01671	0	0	3.72654	0	0	0
CHRNA10	0.689981	0	0	0	0	0	0	0	0	0	0
CHST3	0	0	0	0	0	0	2.2218	0	0	0	0
CILP	0	0	0	0	0	0	4.651	0	0	0	0
CIR1	0	0	0	0	0	-5.02316	0	0	0	0	0
CLCA2	0	0	0	0	0	0	0	0	0	0	10.5193
CLDN1	0	0	0	0	0	0	0	9.08996	0	0	0
CLDN11	0	0	0	0	0	0	-3.69028	0	0	0	0
CLDN8	-2.01871	0	0	0	0	0	0	0	0	0	0
CLK3	0	3.56401	0	0	0	0	0	0	0	0	0
CLUHP3	0	0	0	0	0	0	0	1.94729	0	0	0
CMBL	0	0	0	0	0	0	0	0	0	0	5.05086
CMPK2	0	0	15.9288	0	0	0	0	0	0	0	0
CMTR1	0	0	2.78086	0	0	0	0	0	0	0	0
CNN1	0	0	0	0	0	0	4.95347	0	0	0	0
CNP	0	0	2.96066	0	0	0	0	0	0	0	0
CNR1	0	0	0	0	0	0	0	0	0	-1.45614	0
COL1A1	0	0	0	0	0	0	3.56608	0	0	0	0
COL4A1	0	0	0	0	0	0	6.33749	0	0	0	0
COL4A2	0	0	0	0	0	0	4.22126	0	0	0	0
COL5A1	0	0	0	0	0	0	5.22105	0	0	0	0
COMMD6	0	0	0	0	0	-3.46244	0	0	0	0	0
COMP	0	0	0	0	0	0	9.89925	0	0	0	0
COQ8A	0	0	0	0	0	-6.38821	0	0	0	0	0
CPA6	0	0	0	0	0	0	0	0	0	-2.56377	0
CREB3L4	0	0	0	0	0	-9.10265	0	0	0	0	0
CREBRF	0	0	0	0	0	-10.4461	0	0	0	0	0
CRIPT	-2.04494	0	0	0	0	0	0	0	0	0	0
CRKL	0	2.55473	0	0	0	0	0	0	0	0	0
CRLF1	0	0	0	0	0	0	4.82529	0	0	0	0
CRYL1	0	0	0	0	0	-7.33303	0	0	0	0	0
CRYM	0	0	0	0	0	0	0	0	0	3.46103	0
CSF2	0	0	0	0	5.90353	0	0	8.35548	0	0	0
CSF3	0	0	0	0	4.90318	0	0	6.34314	0	0	0
CSMD3	0	0	0	0	0	0	0	0	0	0	4.8126
CST7	0	0	0	0	0	0	0	0	2.08453	0	0
CSTA	0	0	0	0	0	0	0	0	0	0	9.00608
CTD-2297D10.2	0	0	0	0	0	0	0	0	-1.26887	0	0
CTDSP1	0	0	0	0	0	-5.56757	0	0	0	0	0
CTHRC1	0	0	0	0	0	0	0	9.45956	0	0	0
CTSF	0	0	0	0	0	-9.17214	0	0	0	0	0
CTSS	0	0	0	0	0	0	0	6.39754	0	0	0
CXCL1	0	0	0	0	23.4219	0	0	20.4265	0	0	0
CXCL11	0	0	15.0077	0	15.8344	0	0	0	0	0	0
CXCL2	0	0	0	0	9.40346	0	0	8.95476	0	0	0
CXCL3	0	0	0	0	22.9461	0	0	23.7581	0	0	0
CXCL5	0	0	0	0	7.17965	0	0	10.0814	0	0	0
CXCL6	0	0	0	0	8.7254	0	0	10.5176	0	0	0
CXCL8	0	0	0	0	38.5179	0	0	45.4418	0	0	0
CXorf56	0	0	0	0	0	0	0	0	-1.37939	0	0
CYFIP2	0	0	0	0	0	0	0	0	0	0	7.0609
CYLD	0	0	0	0	2.77331	0	0	2.87546	0	0	0
CYP2J2	0	0	2.09358	0	0	0	0	0	0	0	0
CYP4F2	0	0	0	0	0	0	0	0	0	0	4.13943
CYSRT1	0	0	0	0	0	0	0	0	0	0	5.07643
CYTL1	0	0	0	0	0	-4.86544	0	0	0	3.47833	0
DACT1	0	0	0	0	0	0	6.22088	0	0	0	0
DARS	0	3.67082	0	0	0	0	0	0	0	0	0
DAZAP2	0	0	0	-1.40779	0	0	0	0	0	0	0
DCAF13	1.43423	0	0	0	0	0	0	0	0	0	0
DCBLD2	0	0	0	3.37152	0	0	0	0	0	0	0
DCHS2	0	0	0	0	0	0	0	0	0	-1.73175	0
DDB2	0	0	0	0	0	0	0	0	0	0	8.18558
DDX19A	0	0	0	0	0	0	0	0	-1.45626	0	0
DDX58	0	0	12.9654	0	0	0	0	0	0	0	0
DDX60	0	0	12.1982	0	0	0	0	0	0	0	0
DDX60L	0	0	7.20228	0	0	0	0	0	0	0	0
DERL3	0	0	0	0	0	-4.03368	0	0	0	0	0
DGKA	0	0	0	0	0	0	0	0	0	0	5.38151
DGKI	0	0	0	0	0	0	2.24114	0	0	0	0
DHRS12	0	0	0	0	0	-3.40735	0	0	0	0	0
DHX58	0	0	4.90994	0	0	0	0	0	0	0	0
DLEU7-AS1	0	0	0	0	0	0	0	0	0	-4.02108	0
DMRTC2	0	0	0	0	0	0	0	0	-1.48746	0	0
DNAJB8	0	0	0	0	0	0	0	0	-1.3664	0	0
DNAL4	0	0	0	0	0	-4.44587	0	0	0	0	0
DNASE2	0	0	0	-1.82182	0	0	0	0	0	0	0
DOLK	0	-3.46417	0	0	0	0	0	0	0	0	0
DPY19L1P1	-1.34731	0	0	0	0	0	0	0	0	0	0
DQX1	0	0	0	0	0	0	0	0	0	0	4.38712
DRAM1	0	0	0	0	9.5477	0	0	10.7583	0	0	0
DRAXIN	0	0	0	0	0	0	0	0	0	0	6.01441
DSPP	2.35039	0	0	0	0	0	0	0	0	0	0
DTX2	0	0	0	0	0	0	0	2.93132	0	0	0
DTX3L	0	0	8.35842	0	0	0	0	0	0	0	0
DUSP4	6.96718	0	0	7.80482	0	0	0	0	0	0	0
DUSP5	7.94304	0	0	7.92003	0	0	0	0	0	0	0
DUSP6	12.6293	0	0	16.859	0	0	0	0	0	0	0
DUSP7	0	0	0	2.45251	0	0	0	0	0	0	0
DYNC2LI1	-1.43024	0	0	0	0	0	0	0	0	0	0
E2F3	0	0	0	2.03435	0	0	0	0	0	0	0
EAPP	-2.2399	0	0	0	0	0	0	0	0	0	0
EBI3	0	0	0	0	7.54619	0	0	0	0	0	0
ECH1	0	0	0	-2.28974	0	0	0	0	0	0	0
EDA2R	0	0	0	0	0	0	0	0	0	0	3.17913
EDN1	0	0	0	0	0	0	0	7.58562	0	0	0
EFHC1	-2.0346	0	0	0	0	0	0	0	0	0	0
EFNA1	0	0	0	0	11.4333	0	0	18.6311	0	0	0
EFNA3	0	4.21174	0	0	0	0	0	0	0	0	0
EFNB1	0	0	0	0	0	0	0	0	0	0	2.86568
EFR3B	0	0	0	0	0	0	1.33435	0	0	0	0
EGLN1	0	9.59445	0	0	0	0	0	0	0	0	0
EGLN3	0	11.6557	0	0	0	0	0	0	0	0	0
EGR3	6.27142	0	0	0	0	0	0	0	0	0	0
EGR4	2.95308	0	0	0	0	0	0	0	0	0	0
EHD1	0	0	0	0	5.87161	0	0	0	0	0	0
EI24	0	0	0	0	0	0	0	0	0	0	4.09203
EIF2AK2	0	0	5.72302	0	0	0	0	0	0	0	0
ELF2	-1.34293	0	0	0	0	0	0	0	0	0	0
ELK3	0	0	0	2.99614	0	0	0	0	0	0	0
ELOVL7	0	0	0	0	8.79212	0	0	0	0	0	0
ENO1	0	6.10386	0	0	0	0	0	0	0	0	0
ENO2	0	14.3269	0	0	0	0	0	0	0	0	0
EPB41L4A-AS1	0	0	0	0	0	-12.2749	0	0	0	0	0
EPHA2	5.41118	0	0	6.31401	0	0	0	0	0	0	0
EPHA3	0	0	0	0	0	0	0	0	0	-4.43409	0
EPN2	0	0	0	0	0	0	0	0	0	10.7662	0
EPSTI1	0	0	12.0816	0	0	0	0	0	0	0	0
ERICH3-AS1	0	0	0	0	0	0	0	0	1.24418	0	0
ERO1A	0	9.6982	0	0	0	0	0	0	0	0	0
ETFDH	-1.66846	0	0	0	0	0	0	0	0	0	0
ETS1	0	0	0	0	0	0	0	4.59117	0	0	0
ETV1	0	0	0	3.56346	0	0	0	0	0	0	0
ETV4	0	0	0	5.29378	0	0	0	0	0	0	0
ETV5	0	0	0	5.98871	0	0	0	0	0	0	0
ETV7	0	0	4.77953	0	0	0	0	0	0	0	0
EXD3	0.779925	0	0	0	0	0	0	0	0	0	0
FAM134C	-2.12232	0	0	0	0	0	0	0	0	0	0
FAM13A	0	5.09418	0	0	0	0	0	0	0	0	0
FAM13C	0	0	0	0	0	0	0	0	0	0	4.31497
FAM149B1	0	0	0	-1.34234	0	0	0	0	0	0	0
FAM162A	0	8.33555	0	0	0	0	0	0	0	0	0
FAS	0	0	0	0	0	0	0	0	0	0	12.0306
FAXDC2	0	0	0	0	0	-12.4213	0	0	0	0	0
FBLN5	0	0	0	0	0	0	4.92249	0	0	0	0
FBXO22	0	0	0	0	0	0	0	0	0	0	3.69253
FBXO25	0	0	0	0	0	-7.03303	0	0	0	0	0
FBXO42	0	2.25723	0	0	0	0	0	0	0	0	0
FBXW7	0	0	0	0	0	0	0	0	0	0	4.28329
FCGRT	0	0	0	0	0	-6.17024	0	0	0	0	0
FCMR	0	0	0	0	0	-4.92688	0	0	0	0	0
FDXR	0	0	0	0	0	0	0	0	0	0	11.9945
FERMT1	0	0	0	2.3337	0	0	0	0	0	0	0
FHIT	0	0	0	0	0	-4.61517	0	0	0	0	0
FLAD1	0	-3.29422	0	0	0	0	0	0	0	0	0
FLCN	0	0	0	0	0	0	0	0	1.59344	0	0
FMO5	0	0	0	-1.49724	0	0	0	0	0	0	0
FOSL1	7.64783	0	0	9.00052	0	0	0	0	0	0	0
FOXN3	-1.67954	0	0	0	0	0	0	0	0	0	0
FRMPD1	0	0	0	0	0	0	0	0	-2.23461	0	0
FSTL3	0	0	0	0	0	0	6.80736	0	0	0	0
FUT11	0	11.1706	0	0	0	0	0	0	0	0	0
GAA	0	0	0	0	0	-5.36778	0	0	0	0	0
GABARAP	0	0	0	-2.96166	0	0	0	0	0	0	0
GALNT10	0	0	0	0	0	0	3.04708	0	0	0	0
GAPDH	0	5.04655	0	0	0	0	0	0	0	0	0
GATAD2A	0	0	0	1.35924	0	0	0	0	0	0	0
GBE1	0	9.7115	0	0	0	0	0	0	0	0	0
GBP1	0	0	10.3987	0	0	0	0	0	0	0	0
GBP4	0	0	8.08466	0	0	0	0	0	0	0	0
GCH1	0	0	0	0	14.026	0	0	0	0	0	0
GDF15	0	0	0	0	0	0	0	0	0	0	9.77398
GDF5	0	0	0	0	0	0	-1.93956	0	0	0	0
GEMIN8	0	0	0	0	0	-4.13318	0	0	0	0	0
GLI4	0	0	0	0	0	-3.09807	0	0	0	0	0
GLIPR1L1	0	0	0	0	0	0	0	0	1.16222	0	0
GLS2	0	0	0	0	0	0	0	0	0	0	6.45246
GNL3L	0	0	0	0	0	0	0	0	-2.05914	0	0
GNPTG	0	0	0	0	0	-6.96661	0	0	0	0	0
GOLPH3L	-2.74152	0	0	0	0	0	0	0	0	0	0
GOPC	0	0	0	0	0	0	2.85452	0	0	0	0
GP5	0	0	0	0	0	0	0	0	0	-1.59193	0
GPI	0	8.54958	0	0	0	0	0	0	0	0	0
GPR176	0	0	0	0	0	0	0	3.01219	0	0	0
GPR18	0	0	0	0	0	0	0	0	3.2408	0	0
GPR3	0	0	0	1.63083	0	0	0	0	0	0	0
GPR75	1.03704	0	0	0	0	0	0	0	0	0	0
GPR87	0	0	0	0	0	0	0	0	0	0	10.8361
GRAMD1C	-2.79709	0	0	0	0	0	0	0	0	0	0
GRHL3	0	0	0	0	0	0	0	0	0	0	8.21231
GRIA3	0	0	0	0	0	0	1.08681	0	0	0	0
GRID1-AS1	0	0	0	0	0	0	0	0	1.63018	0	0
GRIN2C	0	0	0	0	0	0	0	0	0	0	1.83936
GRIP2	0	0	0	0	0	0	0	0	0	0	2.52761
GRPEL1	0	0	0	2.66947	0	0	0	0	0	0	0
GSAP	0	0	0	0	0	0	0	4.86816	0	0	0
GVQW2	0	0	0	0	0	0	0	0	-1.63253	0	0
GYS1	0	4.92286	0	0	0	0	0	0	0	0	0
HACD4	0	0	0	0	0	0	0	0	0	-3.76231	0
HAR1A	0	0	0	0	0	0	0	0	1.56335	0	0
HAS3	2.92374	0	0	0	0	0	0	0	0	0	0
HELZ2	0	0	4.76215	0	0	0	0	0	0	0	0
HERC5	0	0	9.11964	0	0	0	0	0	0	0	0
HERC6	0	0	8.76968	0	0	0	0	0	0	0	0
HILPDA	0	16.7071	0	0	0	0	0	0	0	0	0
HIVEP1	0	0	0	0	3.99971	0	0	0	0	0	0
HIVEP2	0	0	0	0	3.95143	0	0	0	0	0	0
HMGA1	0	0	0	2.86871	0	0	0	0	0	0	0
HMGA2	0	0	0	3.72797	0	0	0	0	0	0	0
HMHB1	0	0	0	0	0	0	0	0	0	-1.70945	0
HMOX2	1.71964	0	0	0	0	0	0	0	0	0	0
HSBP1L1	0	0	0	0	0	-6.89316	0	0	0	0	0
HSD17B6	0	0	0	0	0	0	4.78253	0	0	0	0
HSD17B8	0	0	0	0	0	-8.60157	0	0	0	0	0
HSD3BP4	0	0	0	0	0	0	0	0	0	0	6.31872
HTR1F	0	0	0	0	0	0	0	0	-1.43671	-2.23646	0
HVCN1	0	0	0	0	0	0	0	0	2.18225	0	0
ICAM1	0	0	0	0	18.3694	0	0	22.0393	0	0	0
ID1	0	0	0	0	0	0	12.3543	0	0	0	0
ID3	0	0	0	0	0	0	10.4811	0	0	0	0
ID4	0	0	0	0	0	0	4.1699	0	0	0	0
IFI16	0	0	7.28451	0	0	0	0	0	0	0	0
IFI27	0	0	11.2027	0	0	0	0	0	0	0	0
IFI35	0	0	10.5985	0	0	0	0	0	0	0	0
IFI44	0	0	12.4509	0	0	0	0	0	0	0	0
IFI44L	0	0	18.8672	0	0	0	0	0	0	0	0
IFI6	0	0	12.5797	0	0	0	0	0	0	0	0
IFIH1	0	0	8.34769	0	6.04204	0	0	0	0	0	0
IFIT1	0	0	27.8514	0	0	0	0	0	0	0	0
IFIT2	0	0	16.1871	0	0	0	0	0	0	0	0
IFIT3	0	0	20.5923	0	0	0	0	0	0	0	0
IFIT5	0	0	7.94807	0	0	0	0	0	0	0	0
IFITM1	0	0	13.9431	0	0	0	0	0	0	0	0
IFNAR2	0	0	0	0	4.68332	0	0	7.5807	0	0	0
IFNGR2	0	0	0	0	6.02201	0	0	7.37779	0	0	0
IFNLR1	0	0	0	0	0	0	0	0	1.71425	0	0
IGFL1	0	0	0	0	0	0	0	8.95157	0	0	0
IGLL1	0	0	0	0	0	0	0	0	0	-3.38489	0
IGLL3P	0	0	0	0	0	0	0	0	1.20678	0	0
IKBKE	0	0	0	0	3.34113	0	0	3.77316	0	0	0
IKZF3	0	0	0	0	0	0	0	0	0	-1.60695	0
IL11	0	0	0	0	0	0	6.3309	0	0	0	0
IL15	0	0	0	0	5.14657	0	0	5.5071	0	0	0
IL1A	0	0	0	0	8.11129	0	0	0	0	0	0
IL1B	0	0	0	0	21.6559	0	0	0	0	0	0
IL1RN	0	0	0	0	5.15158	0	0	4.7543	0	0	0
IL23A	0	0	0	0	2.0729	0	0	0	0	0	0
IL32	0	0	0	0	10.4523	0	0	15.9636	0	0	0
IL36G	0	0	0	0	9.82641	0	0	13.4252	0	0	0
IL6	0	0	0	0	21.7706	0	0	19.7036	0	0	0
IL7R	0	0	0	0	8.81331	0	0	0	0	0	0
IMMP2L	0	0	0	0	0	0	0	0	0	-2.012	0
ING4	0	0	0	0	0	-7.70012	0	0	0	0	0
INHBA	0	0	0	0	12.4676	0	0	15.5632	0	0	0
INO80C	0	0	0	0	0	4.10822	0	0	0	0	0
INPP1	0	0	0	0	0	0	0	0	0	0	7.48808
INPP5K	0	0	0	0	0	-4.5301	0	0	0	0	0
INSIG2	0	13.5622	0	0	0	0	0	0	0	0	0
IRAK2	0	0	0	0	5.34339	0	0	0	0	0	0
IRF1	0	0	0	0	12.698	0	0	15.6507	0	0	0
IRF7	0	0	8.06937	0	0	0	0	0	0	0	0
IRF9	0	0	7.52658	0	0	0	0	0	0	0	0
ISCU	0	0	0	0	0	0	0	0	0	0	5.51235
ISG15	0	0	20.039	0	0	0	0	0	0	0	0
ISLR2	0	0	0	0	0	0	2.46806	0	0	0	0
ITGA11	0	0	0	0	0	0	3.3927	0	0	0	0
JCHAIN	0	0	0	0	0	0	0	0	0	-3.348	0
KANK3	0	0	0	0	0	0	0	0	0	0	2.90544
KANSL1-AS1	0	0	0	0	0	-6.06995	0	0	0	0	0
KCNA5	0	0	0	0	0	0	0	0	1.48005	0	0
KCNAB3	0	0	0	0	0	0	0	0	-0.951734	0	0
KCNF1	1.57588	0	0	0	0	0	0	0	0	0	0
KCNK10	0	0	0	0	0	0	0	0	0	2.88331	0
KDM3A	0	10.8508	0	0	0	0	0	0	0	0	0
KDM4B	0	3.65021	0	0	0	0	0	0	0	0	0
KDM4C	0	2.25815	0	0	0	0	0	0	0	0	0
KIAA0430	-2.29847	0	0	0	0	0	0	0	0	0	0
KIAA1211	0	0	0	0	0	0	0	0	0	-4.87119	0
KIAA1522	-2.50694	0	0	-2.2999	0	0	0	0	0	0	0
KIRREL3	0	0	0	0	0	0	2.54239	0	0	0	0
KLHDC2	-3.59393	0	0	0	0	0	0	0	0	0	0
KLHDC7A	0	0	0	0	0	0	0	0	0	0	4.56627
KLHL14	0	0	0	0	0	0	0	0	-1.76276	0	0
KMO	0	0	0	0	3.97424	0	0	0	0	0	0
KMT5A	0	0	0	1.74097	0	0	0	0	0	0	0
KRR1	0	0	0	1.46171	0	0	0	0	0	0	0
KRT35	0	0	0	0	0	0	0	0	1.08225	0	0
KRT6B	0	0	0	0	0	0	0	4.41622	0	0	0
KRTAP19-1	0	0	0	0	0	-6.88195	0	0	0	0	0
KYNU	0	0	0	0	6.40446	0	0	0	0	0	0
LAMB2	0	0	0	-2.39288	0	0	0	0	0	0	0
LAMC2	3.92012	0	0	0	0	0	0	0	0	0	0
LAMP3	0	0	9.97323	0	0	0	0	0	0	0	0
LAMTOR5-AS1	0	0	0	0	0	-8.03159	0	0	0	0	0
LAP3	0	0	7.38496	0	0	0	0	0	0	0	0
LARP7	-0.917077	0	0	0	0	0	0	0	0	0	0
LCE1B	0	0	0	0	0	0	0	0	0	0	11.8137
LCE1C	0	0	0	0	0	0	0	0	0	0	30.2207
LDHA	0	7.65345	0	0	0	0	0	0	0	0	0
LDLR	0	0	0	3.07391	0	0	0	0	0	0	0
LECT2	0	0	0	0	0	0	2.90895	0	0	0	0
LIM2	0	0	0	0	0	0	0	0	1.12315	0	0
LIMS2	0	0	0	0	0	0	2.27495	0	0	0	0
LINC00163	0	0	0	0	0	0	0	0	1.85823	0	0
LINC00312	0	0	0	0	0	0	4.42899	0	0	0	0
LINC00642	0	0	0	0	0	0	0	0	0.92633	0	0
LINC01013	0	0	0	0	0	0	0	0	1.64198	0	0
LINC01095	0	0	0	0	0	0	0	0	1.25268	0	0
LINC01226	0	0	0	0	0	0	0	0	2.00809	0	0
LINC01355	0	0	0	0	0	0	0	0	0	3.86723	0
LINC01558	0	0	0	0	0	0	0	0	0	-1.20643	0
LMCD1	0	0	0	0	0	0	5.67528	0	0	0	0
LMO2	0	0	0	0	0	0	0	0	0	3.65174	0
LOC100130417	0	0	0	0	0	0	4.13227	0	0	0	0
LOC100130476	0	0	0	0	0	0	0	6.51065	0	0	0
LOC100131655	0	0	0	0	0	0	0	0	1.6698	0	0
LOC100133106	0	0	0	0	0	0	0	0	0	26.7549	0
LOC100134937	0	0	0	0	0	-8.91073	0	0	0	0	0
LOC100190986	0	0	0	0	0	0	0	0	-4.08168	0	0
LOC100288160	0	0	0	0	0	0	0	0	0	-6.35428	0
LOC100291323	0	0	0	0	0	0	0	0	-3.23109	0	0
LOC100291666	0	0	0	0	0	0	0	0	0	2.37598	0
LOC100505938	0	0	0	0	0	-8.28545	0	0	0	0	0
LOC100506125	0	0	0	0	0	-4.88136	0	0	0	0	0
LOC100506725	0	0	0	0	0	-4.60333	0	0	0	0	0
LOC100507477	0	0	0	0	0	-4.88215	0	0	0	0	0
LOC100996579	0	0	0	0	0	0	0	0	0	-3.44428	0
LOC101926892	0	0	0	0	0	0	0	0	-1.38074	0	0
LOC101927363	1.51041	0	0	0	0	0	0	0	-1.60543	0	0
LOC101927641	0	0	0	0	0	0	0	0	1.28625	0	0
LOC101927809	0	0	0	0	0	-6.93524	0	0	0	0	0
LOC101928045	0	0	0	0	0	0	0	0	0	-3.92183	0
LOC101928076	0	0	0	0	0	0	5.71247	0	0	0	0
LOC101928271	0	0	0	0	0	0	0	0	1.20344	0	0
LOC101928424	0	0	0	0	0	-4.62745	0	0	0	0	0
LOC101928446	0	0	0	0	0	0	0	0	1.36535	0	0
LOC101928580	0	0	0	0	0	0	0	0	1.46346	0	0
LOC101929609	0	0	0	0	0	0	0	0	-1.71983	0	0
LOC102724587	0	0	0	0	0	0	0	0	-3.49219	0	0
LOC105373860	0	0	0	0	0	0	0	0	0	-3.06653	0
LOC105375483	0	0	0	0	0	0	0	0	1.47622	0	0
LOC105375839	1.42862	0	0	0	0	0	0	0	0	0	0
LOC105378419	0	0	0	0	0	0	0	0	1.77777	0	0
LOC146513	0	0	0	0	0	0	0	0	-1.34629	0	0
LOC154761	0	10.1919	0	0	0	0	0	0	0	0	0
LOC253573	0	0	0	0	0	0	0	0	-1.19739	0	0
LOC283075	0	0	0	0	0	-3.96967	0	0	0	0	0
LOC283861	0	0	0	0	0	-12.6683	0	0	0	0	0
LOC285043	0	0	0	0	0	0	0	0	1.25353	0	0
LOC285097	0	0	0	0	0	0	0	0	-1.55601	0	0
LOC400710	0	0	0	0	0	0	0	0	0	0	4.24515
LOC440300	0	0	0	0	0	0	0	0	0	-4.10169	0
LOC441179	0	0	0	0	0	0	0	0	0	-5.58983	0
LOC441454	0	0	0	0	0	0	0	0	-1.4632	0	0
LOC727916	0	0	0	0	0	0	0	0	0	0	13.9524
LOC728061	-4.44278	0	0	0	0	0	0	0	0	0	0
LOX	0	7.46121	0	0	0	0	0	0	0	0	0
LOXL2	0	4.60877	0	0	0	0	0	0	0	0	0
LRMP	0	0	0	0	0	0	0	0	0	-3.31231	0
LRP8	0	0	0	4.513	0	0	0	0	0	0	0
LRRC15	0	0	0	0	0	0	2.3046	0	0	0	0
LRRC23	0	0	0	0	0	-3.29325	0	0	0	0	0
LRRC32	0	0	0	0	0	0	5.2936	0	0	0	0
LRRN4CL	0	0	0	0	0	0	-3.78452	0	0	0	0
LSM12	0	0	0	0	0	0	0	0	-1.97877	0	0
LTB	0	0	0	0	3.18757	0	0	4.82731	0	0	0
LTBP2	0	0	0	0	0	0	4.37279	0	0	0	0
LZTFL1	-1.87388	0	0	0	0	0	0	0	0	0	0
MAN2B2	0	0	0	-1.91761	0	0	0	0	0	0	0
MAP3K8	0	0	0	0	7.39921	0	0	0	0	0	0
MAPK7	0	2.6319	0	0	0	0	0	0	0	0	0
MARCKS	0	0	0	0	4.76137	0	0	0	0	0	0
MBTPS1	-1.4066	0	0	0	0	0	0	0	0	0	0
MCAM	0	0	0	0	0	5.12508	0	0	0	0	0
MCCC1	-2.17032	0	0	-1.92268	0	0	0	0	0	0	0
MCL1	0	0	0	3.01286	0	0	0	0	0	0	0
MCMBP	0	0	0	1.88755	0	0	0	0	0	0	0
MDFI	1.16011	0	0	0	0	0	0	0	0	0	0
MDM2	0	0	0	0	0	0	0	0	0	0	8.19349
MEX3B	0	0	0	0	0	0	3.97829	0	0	0	0
MFAP4	0	0	0	0	0	0	5.81304	0	0	0	0
MFGE8	0	0	0	0	0	-5.90153	0	0	0	0	0
MGST3	0	0	0	-1.45283	0	0	0	0	0	0	0
MIER2	0	0	0	0.95664	0	0	0	0	0	0	0
MIR100	0	0	0	0	0	0	0	0	0	12.1922	0
MIR181B2	0	0	0	0	0	0	3.29415	0	0	0	0
MIR199A1	0	0	0	0	0	0	0	0	0	10.2448	0
MIR210HG	0	11.4919	0	0	0	0	0	0	0	0	0
MIR222	0	0	0	0	0	0	0	0	0	29.4177	0
MIR29A	0	0	0	0	0	0	0	0	0	31.1425	0
MIR31	0	0	0	0	0	0	0	0	0	18.7543	0
MIR323B	0	0	0	0	0	0	0	0	0	-9.34386	0
MIR34A	0	0	0	0	0	0	0	0	0	0	11.1906
MIR34AHG	0	0	0	0	0	0	0	0	0	9.0427	0
MIR503HG	0	0	0	0	0	0	0	0	0	-13.9386	0
MIRLET7A2	0	0	0	0	0	0	0	0	0	14.7006	0
MLANA	0	0	0	0	0	-9.98574	0	0	0	0	0
MMP10	0	0	0	0	0	0	0	8.34743	0	0	0
MMP12	0	0	0	0	0	0	0	6.47702	0	0	0
MMP13	0	0	0	0	0	0	0	7.10576	0	0	0
MMP9	0	0	0	0	0	0	0	12.5888	0	0	0
MPI	0	3.50217	0	0	0	0	0	0	0	0	0
MPP6	0	0	0	2.24262	0	0	0	0	0	0	0
MRAS	0	0	0	0	0	0	5.20197	0	0	0	0
MRGPRX3	0	0	0	0	0	0	0	10.7862	0	0	0
MS4A1	0	0	0	0	0	0	0	0	1.47937	0	0
MSC	0	0	0	0	6.35921	0	0	0	0	0	0
MSR1	0	0	0	0	0	0	-1.76484	0	0	0	0
MST1	0	0	0	0	0	-4.98689	0	0	0	0	0
MUC19	0	0	0	0	0	0	0	0	0	0	7.04011
MURC	0	0	0	0	0	0	4.59734	0	0	0	0
MUT	-1.69087	0	0	0	0	0	0	0	0	0	0
MX1	0	0	19.3841	0	0	0	0	0	0	0	0
MX2	0	0	11.8187	0	0	0	0	0	0	0	0
MXI1	0	10.8609	0	0	0	0	0	0	0	0	0
MYD88	0	0	4.30443	0	0	0	0	0	0	0	0
MYEOV	1.72663	0	0	0	0	0	0	0	0	0	0
MYL5	0	0	0	0	0	-5.2383	0	0	0	0	0
MYO1A	0.994778	0	0	0	0	0	0	0	0	0	0
MYO3A	0	0	0	0	0	0	0	0	0	-1.95218	0
MYOC	0	0	0	0	0	0	0	0	1.00195	0	0
MYOZ1	0	0	0	0	0	0	4.96247	0	0	0	0
MZB1	0	0	0	0	0	0	0	0	0	-1.70131	0
N4BP2L2	-1.59401	0	0	0	0	0	0	0	0	0	0
NADSYN1	0	0	0	0	0	0	0	0	0	0	3.83691
NARF	0	4.09515	0	0	0	0	0	0	0	0	0
NBEAP1	0	0	0	0	0	0	0	0	0	0	6.71231
NBR1	-1.9972	0	0	0	0	0	0	0	0	0	0
NCKAP5	0	0	0	0	0	0	0	0	0	-8.07106	0
NCKIPSD	0	2.33698	0	0	0	0	0	0	0	0	0
NDRG1	0	22.0871	0	0	0	0	0	0	0	0	0
NDST3	0	0	0	0	0	0	0	0	0.966564	0	0
NECAP2	0	0	0	0	2.44279	0	0	2.72741	0	0	0
NECTIN4	0	0	0	0	0	0	0	0	0	0	9.30888
NEDD9	0	0	0	0	0	0	4.36119	0	0	0	0
NENF	0	0	0	0	0	-2.86223	0	0	0	0	0
NFAM1	0	0	0	0	0	0	0	0	1.13891	0	0
NFKB1	0	0	0	0	9.51364	0	0	9.34896	0	0	0
NFKB2	0	0	0	0	5.51558	0	0	5.00245	0	0	0
NFKBIA	0	0	0	0	11.4445	0	0	12.5677	0	0	0
NFKBIB	0	0	0	0	2.0656	0	0	2.08713	0	0	0
NFKBIE	0	0	0	0	8.21183	0	0	10.3562	0	0	0
NFKBIZ	0	0	0	0	15.1238	0	0	0	0	0	0
NGLY1	0	3.50461	0	0	0	0	0	0	0	0	0
NID2	0	0	0	0	0	0	0	0	0	-4.91747	0
NINJ1	0	0	0	0	8.01225	0	0	8.56073	0	0	0
NINJ2	0	0	0	0	0	0	3.87563	0	0	0	0
NKD2	0	0	0	0	0	0	0	0	0	3.89538	0
NKX3-1	0	0	0	0	2.37298	0	0	2.87163	0	0	0
NLGN1	0	0	0	0	0	0	0	0	0	-5.61807	0
NLRC5	0	0	6.54685	0	0	0	0	0	0	0	0
NMI	0	0	7.43265	0	0	0	0	0	0	0	0
NNT	0	0	0	-1.81973	0	0	0	0	0	0	0
NOL3	0	3.93803	0	0	0	0	0	0	0	0	0
NOX1	0	0	0	0	0	0	-1.04576	0	0	0	0
NOX4	0	0	0	0	0	0	5.91381	0	0	0	0
NPW	0	0	0	0	0	0	0	0	-2.20002	0	0
NPY	0	0	0	0	0	0	0	0	1.60673	0	0
NR1D2	-3.08327	0	0	0	0	0	0	0	0	0	0
NR2E1	0	0	0	0	0	-2.72152	0	0	0	0	0
NRF1	0	0	0	0	0	0	0	0	0	0	-2.35104
NRG3	0	0	0	0	0	0	0	0	0	-5.82375	0
NRN1	0	6.72752	0	0	0	0	0	0	0	0	0
NT5E	0	0	0	5.83888	0	0	0	0	0	0	0
NT5M	0	0	0	0	0	-3.91513	0	0	0	0	0
NUAK1	0	0	0	0	0	0	6.09543	0	0	0	0
NUDT19	0	0	0	0	0	0	0	0	0	-9.11137	0
NUP50	0	0	0	1.77471	0	0	0	0	0	0	0
OAS1	0	0	15.0287	0	0	0	0	0	0	0	0
OAS2	0	0	9.62483	0	0	0	0	0	0	0	0
OAS3	0	0	10.6188	0	0	0	0	0	0	0	0
OASL	0	0	12.7107	0	0	0	0	0	0	0	0
ODC1	4.67855	0	0	0	0	0	0	0	0	0	0
OGFR	0	0	2.04248	0	0	0	0	0	0	0	0
OLFM2	0	0	0	0	0	0	2.06538	0	0	0	0
OLR1	0	0	0	0	7.84201	0	0	0	0	0	0
OPCML	0	0	0	0	0	0	4.46795	0	0	0	0
OR5K1	0	0	0	0	0	0	0	0	-1.26125	0	0
OSER1-AS1	0	0	0	0	0	-7.84914	0	0	0	0	0
P2RX1	0	0	0	0	0	0	2.75814	0	0	0	0
P2RY14	0	0	0	0	0	0	0	0	0	2.83	0
P4HA1	0	11.0677	0	0	0	0	0	0	0	0	0
P4HA2	0	6.28034	0	0	0	0	0	0	0	0	0
PADI4	0	0	0	0	0	0	0	0	0	0	4.10773
PAEP	0	0	0	0	0	-3.80323	0	0	0	0	0
PAM	0	6.2643	0	0	0	0	0	0	0	0	0
PARP12	0	0	6.9441	0	0	0	0	0	0	0	0
PARP14	0	0	6.39728	0	0	0	0	0	0	0	0
PARP9	0	0	8.71515	0	0	0	0	0	0	0	0
PAWR	0	0	0	0	0	0	2.55343	0	0	0	0
PBLD	0	0	0	-1.97768	0	0	0	0	0	0	0
PBX1	0	0	0	-2.99961	0	0	0	0	0	0	0
PCMTD2	-2.19538	0	0	0	0	0	0	0	0	0	0
PDAP1	0	0	0	0	0	0	0	0	-1.3705	0	0
PDE6C	0	0	0	0	0	0	0	0	0	0	3.01414
PDK1	0	13.1204	0	0	0	0	0	0	0	0	0
PDK3	0	4.39975	0	0	0	0	0	0	0	0	0
PDPN	0	0	0	0	0	0	0	2.35425	0	0	0
PEX1	-1.66166	0	0	0	0	0	0	0	0	0	0
PEX11G	0	0	0	0	0	-4.45461	0	0	0	0	0
PFKFB3	0	14.5472	0	0	0	0	0	0	0	0	0
PFKFB4	0	8.94027	0	0	0	0	0	0	0	0	0
PFKL	0	3.54462	0	0	0	0	0	0	0	0	0
PFKP	0	9.2332	0	0	0	0	0	0	0	0	0
PGAM1	0	6.37827	0	0	0	0	0	0	0	0	0
PGAP1	0	0	0	0	0	0	0	0	0	0	5.57429
PGF	0	0	0	0	0	0	0	0	0	0	4.45485
PGK1	0	9.99399	0	0	0	0	0	0	0	0	0
PGM1	0	7.88583	0	0	0	0	0	0	0	0	0
PHACTR3	0	0	0	0	0	0	0	0	0	-9.24997	0
PHC2	0	0	0	2.3954	0	0	0	0	0	0	0
PHF11	0	0	3.86173	0	0	0	0	0	0	0	0
PHLDA1	6.61963	0	0	7.04529	0	0	0	0	0	0	0
PHLDA2	3.50514	0	0	3.85824	0	0	0	0	0	0	0
PHLDA3	0	0	0	0	0	0	0	0	0	0	6.79044
PIDD1	0	0	0	0	0	0	0	0	0	0	5.96064
PIEZO2	0	0	0	0	0	0	0	0	0	-1.8911	0
PIK3C2B	0	0	0	-2.75269	0	0	0	0	0	0	0
PKHD1L1	0	0	0	0	0	0	0	0	0	-2.1052	0
PKM	0	4.74518	0	0	0	0	0	0	0	0	0
PKNOX2	0	0	0	0	0	0	2.04849	0	0	0	0
PLAU	0	0	0	0	0	0	0	11.4929	0	0	0
PLCB4	0	0	0	0	0	0	3.93389	0	0	0	0
PLEK2	3.43926	0	0	0	0	0	0	0	0	0	0
PLN	0	0	0	0	0	0	2.74832	0	0	0	0
PLOD1	0	6.61022	0	0	0	0	0	0	0	0	0
PLOD2	0	13.6001	0	0	0	0	0	0	0	0	0
PLSCR1	0	0	8.4816	0	0	0	0	0	0	0	0
PLSCR2	0	0	1.50667	0	0	0	0	0	0	0	0
PLTP	0	0	0	0	0	0	0	0	0	0	6.88503
PMEL	0	0	0	0	0	-6.59035	0	0	0	0	0
PMEPA1	0	0	0	0	0	0	8.09614	0	0	0	0
PML	0	0	3.60853	0	0	0	0	0	0	0	0
PNISR	-1.59539	0	0	0	0	0	0	0	0	0	0
PNP	4.64362	0	0	4.91046	0	0	0	0	0	0	0
PODNL1	0	0	0	0	0	0	2.14891	0	0	0	0
POLH	0	0	0	0	0	0	0	0	0	0	5.17601
POLR3G	0	0	0	2.82948	0	0	0	0	0	0	0
POP4	0	-2.31441	0	0	0	0	0	0	0	0	0
POT1	-1.8333	0	0	0	0	0	0	0	0	0	0
POT1-AS1	0	0	0	0	0	0	0	0	0	-7.69958	0
PP12708	0	0	0	0	0	0	0	0	0	-3.0036	0
PP13439	0	0	0	0	0	0	0	0	-1.74836	0	0
PPFIA4	0	10.8376	0	0	0	0	0	0	0	0	0
PPM1D	0	0	0	0	0	0	0	0	0	0	6.24952
PPP2R5B	0	3.48258	0	0	0	0	0	0	0	0	0
PPP4R4	0	0	0	0	2.42747	0	0	3.32805	0	0	0
PRCP	0	0	0	-1.27868	0	0	0	0	0	0	0
PRDM1	0	0	0	0	4.41653	0	0	0	0	0	0
PRKAB1	0	0	0	0	0	0	0	0	0	0	4.52003
PRKD2	0	0	2.15549	0	0	0	0	0	0	0	0
PRNP	0	0	0	2.59731	0	0	0	0	0	0	0
PRR7-AS1	0	0	0	0	0	6.93632	0	0	0	0	0
PRSS53	0	1.97451	0	0	0	0	0	0	0	0	0
PSMB8	0	0	5.86968	0	0	0	0	0	0	0	0
PSMB8-AS1	0	0	4.49606	0	0	0	0	0	0	0	0
PSMB9	0	0	8.15851	0	0	0	0	0	0	0	0
PSMG3-AS1	0	0	0	0	0	-8.01328	0	0	0	0	0
PTCH1	0	0	0	0	0	0	0	0	0	-2.78416	0
PTHLH	3.61398	0	0	0	0	0	0	0	0	0	0
PTX3	0	0	0	0	21.2479	0	0	21.5027	0	0	0
PWP2	1.17249	0	0	1.33221	0	0	0	0	0	0	0
QRSL1	0	-2.2453	0	0	0	0	0	0	0	0	0
RAB20	0	4.25626	0	0	0	0	0	0	0	0	0
RAB26	0	0	0	-3.43898	0	0	0	0	0	0	0
RAB33B	-1.78364	0	0	0	0	0	0	0	0	0	0
RAB37	0	0	0	0	0	0	0	0	2.94793	0	0
RAB5B	0	0	0	-2.08045	0	0	0	0	0	0	0
RABGAP1	-1.2694	0	0	0	0	0	0	0	0	0	0
RAG2	0	0	0	0	0	0	0	0	1.57145	0	0
RASD2	0	0	0	0	0	0	3.38456	0	0	0	0
RASL11B	0	0	0	0	0	0	2.72301	0	0	0	0
RBM48	-1.05377	0	0	0	0	0	0	0	0	0	0
RBPJ	0	3.85146	0	0	0	0	0	0	0	0	0
RCOR3	-1.67077	0	0	0	0	0	0	0	0	0	0
REL	0	0	0	0	4.70997	0	0	0	0	0	0
RELB	0	0	0	0	7.77922	0	0	9.26459	0	0	0
RETSAT	0	0	0	0	0	0	0	0	0	0	7.13673
RFLNB	0	0	0	0	0	0	7.30913	0	0	0	0
RGAG4	0	0	0	0	0	0	0	0	0	0	4.58551
RGL1	0	0	0	0	0	0	0	0	0	9.31297	0
RGS10	0	0	0	0	0	-3.8804	0	0	0	0	0
RGSL1	0	0	0	0	0	0	0	0	0.831747	0	0
RHBDL2	0	0	0	0	0	0	0	3.67784	0	0	0
RHCG	0	0	0	0	0	0	0	3.1016	0	0	0
RHEBL1	0	0	0	0	0	0	0	0	4.12871	0	0
RINL	0	0	0	0	0	0	0	0	0	0	4.51469
RIOK3	0	3.7303	0	0	0	0	0	0	0	0	0
RIPK2	0	0	0	0	5.97975	0	0	5.57241	0	0	0
RLF	0	7.07029	0	0	0	0	0	0	0	0	0
RND1	0	0	0	0	0	0	0	4.68488	0	0	0
RNF114	0	0	2.49157	0	0	0	0	0	0	0	0
RNF138	0	0	0	2.35574	0	0	0	0	0	0	0
RNF146	-2.17082	0	0	0	0	0	0	0	0	0	0
RNF175	0	0	0	0	0	0	0	0	2.8009	0	0
RNF19B	0	0	0	0	6.707	0	0	0	0	0	0
RNF213	0	0	4.93752	0	0	0	0	0	0	0	0
RNF24	0	3.85306	0	0	0	0	0	0	0	0	0
RNU105B	0	0	0	0	0	0	0	0	0	-6.35747	0
RORA	0	4.50877	0	0	0	0	0	0	0	0	0
RORB	0	0	0	0	0	0	0	0	0	-2.77448	0
RPS27L	0	0	0	0	0	0	0	0	0	0	6.25116
RPS29	0	0	0	0	0	-5.84444	0	0	0	0	0
RRM2B	0	0	0	0	0	0	0	0	0	0	10.6329
RRP12	0	0	0	0	0	0	0	0	-1.14057	0	0
RSAD2	0	0	22.8987	0	0	0	0	0	0	0	0
RTP4	0	0	9.45114	0	0	0	0	0	0	0	0
RUSC2	0	0	0	0	0	0	2.35318	0	0	0	0
RXFP1	0	0	0	0	0	0	-2.27772	0	0	0	0
S100A1	0	0	0	0	0	-3.98892	0	0	0	0	0
SAMD11	0	0	0	0	0	0	4.98308	0	0	0	0
SAMD9	0	0	10.4262	0	0	0	0	0	0	0	0
SAMD9L	0	0	10.5629	0	0	0	0	0	0	0	0
SAMHD1	0	0	7.13344	0	0	0	0	0	0	0	0
SAP30	0	2.90575	0	0	0	0	0	0	0	0	0
SCML4	0	0	0	0	0	0	0	0	0	-1.87827	0
SCN3B	0	0	0	0	0	0	0	0	0	0	4.859
SCNN1D	0	0	0	0	0	0	0	0	-1.42005	0	0
SCPEP1	0	0	0	-1.93257	0	0	0	0	0	0	0
SDC4	0	0	0	0	8.1534	0	0	8.12278	0	0	0
SDCCAG3	0	0	0	1.56415	0	0	0	0	0	0	0
SEC61G	0	4.74111	0	0	0	0	0	0	0	0	0
SECTM1	0	0	5.99323	0	0	0	0	0	0	0	0
SEMA7A	0	0	0	0	0	0	3.89477	0	0	0	0
SENP5	0	0	0	0	0	0	0	0	0	1.86555	0
SENP7	-2.11034	0	0	0	0	0	0	0	0	0	0
SERPINA3	0	0	0	0	0	0	0	11.4058	0	0	0
SERPINB5	0	0	0	0	0	0	0	0	0	0	4.79641
SESN1	0	0	0	0	0	0	0	0	0	0	12.5292
SGPL1	0	0	0	0	0	0	2.58392	0	0	0	0
SGPP2	0	0	0	0	7.41698	0	0	0	0	0	0
SH2D5	2.43213	0	0	0	0	0	0	0	0	0	0
SH3BGRL	0	0	0	-2.72345	0	0	0	0	0	0	0
SH3PXD2A	0	0	0	0	0	0	3.87979	0	0	0	0
SIDT2	0	0	0	-2.75271	0	0	0	0	0	0	0
SIRT2	0	0	0	-1.32328	0	0	0	0	0	0	0
SKIL	0	0	0	0	0	0	4.27418	0	0	0	0
SLC11A2	0	0	0	0	2.68665	0	0	0	0	0	0
SLC15A3	0	0	4.26074	0	0	0	0	0	0	0	0
SLC18A1	0	0	0	0	0	4.65209	0	0	0	0	0
SLC20A1	0	0	0	6.81035	0	0	0	0	0	0	0
SLC25A28	0	0	3.93346	0	0	0	0	0	0	0	0
SLC25A36	0	5.32904	0	0	0	0	0	0	0	0	0
SLC26A4	0	0	0	0	0	-3.73884	0	0	0	0	0
SLC27A1	0	0	0	0	0	-8.32992	0	0	0	0	0
SLC2A1	0	8.67915	0	0	0	0	0	0	0	0	0
SLC2A6	0	0	0	0	9.72999	0	0	10.2491	0	0	0
SLC35F2	0	0	0	2.85098	0	0	0	0	0	0	0
SLC41A2	0	0	0	0	4.91501	0	0	5.35799	0	0	0
SLC44A5	0	0	0	0	0	0	0	0	0	0	5.04342
SLC45A3	1.90244	0	0	0	0	0	0	0	0	0	0
SLC4A7	0	0	0	2.70949	0	0	0	0	0	0	0
SLC52A1	0	0	0	0	0	0	0	0	0	0	4.15559
SLC7A9	0	0	0	0	0	0	0	0	1.21571	0	0
SLCO2A1	0	0	0	0	0	0	4.86979	0	0	0	0
SLCO4A1	0	0	0	4.08454	0	0	0	0	0	0	0
SLCO4A1-AS1	0	0	0	0	0	-7.83194	0	0	0	0	0
SMAD1	0	0	0	0	0	0	0	0	0	-3.80111	0
SMAD6	0	0	0	0	0	0	2.79827	0	0	0	0
SMAD7	0	0	0	0	0	0	7.63114	0	0	0	0
SMCO3	0	0	0	0	0	0	0	0	0	-2.10198	0
SMG1P5	0	0	0	0	0	0	0	0	-4.04878	0	0
SMIM10L2A	0	0	0	0	0	0	0	0	0	0	6.37257
SMIM19	0	0	0	0	0	-7.21056	0	0	0	0	0
SMURF1	0	0	0	0	0	0	1.53815	0	0	0	0
SMURF2	0	0	0	3.03016	0	0	0	0	0	0	0
SNAI1	0	0	0	0	0	0	3.56817	0	0	0	0
SNORA70E	0	0	0	0	0	0	0	0	0	-8.3	0
SNORD114-2	0	0	0	0	0	0	0	0	0	-13.386	0
SOCS3	0	0	0	0	4.51191	0	0	0	0	0	0
SOD2	0	0	0	0	11.1562	0	0	13.6231	0	0	0
SP100	0	0	4.47651	0	0	0	0	0	0	0	0
SP110	0	0	8.67871	0	0	0	0	0	0	0	0
SP140L	0	0	2.33786	0	0	0	0	0	0	0	0
SPAG4	0	10.2131	0	0	0	0	0	0	0	0	0
SPAG6	0	0	0	0	0	0	0	0	0	-1.57092	0
SPATA18	0	0	0	0	0	0	0	0	0	0	7.849
SPATA2L	1.7565	0	0	0	0	0	0	0	0	0	0
SPECC1	0	0	0	0	0	0	2.57411	0	0	0	0
SPG11	0	0	0	-1.33788	0	0	0	0	0	0	0
SPHK1	0	0	0	0	0	0	6.09011	0	0	0	0
SPINK2	0	0	0	0	0	0	0	0	1.33317	-1.89119	0
SPOCD1	4.29569	0	0	0	0	0	0	0	0	0	0
SPRED1	0	0	0	6.20995	0	0	0	0	0	0	0
SPRED2	0	0	0	3.50183	0	0	0	0	0	0	0
SPRY2	0	0	0	9.48158	0	0	0	0	0	0	0
SPRY4	0	0	0	10.1145	0	0	0	0	0	0	0
SPSB3	0	0	0	0	0	-6.53373	0	0	0	0	0
SQRDL	0	0	0	0	0	0	0	5.95672	0	0	0
SRGAP2	0	0	0	0	0	0	0	0	0	-4.34	0
SRGAP3	0	0	0	0	0	0	0	0	0	0	2.51855
SRGN	0	0	0	0	0	0	0	3.95133	0	0	0
SRP14	0	0	0	-1.59441	0	0	0	0	0	0	0
STAG1	0	0	0	0	0	0	0	0	0	0	-3.86511
STAT1	0	0	9.08394	0	0	0	0	0	0	0	0
STAT2	0	0	4.14718	0	0	0	0	0	0	0	0
STAT5A	0	0	0	0	3.98656	0	0	0	0	0	0
STK17A	0	0	0	2.94057	0	0	0	0	0	0	0
STX11	0	0	0	0	4.52523	0	0	0	0	0	0
STX1A	0	0	0	2.21515	0	0	0	0	0	0	0
STX6	0	0	0	0	0	0	0	0	0	0	3.4658
STX8	0	0	0	-1.10641	0	0	0	0	0	0	0
SYF2	-1.40764	0	0	0	0	0	0	0	0	0	0
SYNDIG1	0	0	0	0	0	0	1.8364	0	0	0	0
SYT15	0	0	0	0	0	0	3.85774	0	0	0	0
TAP1	0	0	9.77764	0	0	0	0	0	0	0	0
TAP2	0	0	3.59226	0	0	0	0	0	0	0	0
TAPBP	0	0	0	0	0	0	0	3.97974	0	0	0
TAS2R5	0	0	0	0	0	0	0	0	-2.17607	0	0
TAS2R9	0	0	0	0	0	0	0	0	1.11705	0	0
TBC1D15	0	0	0	0	0	-5.41263	0	0	0	0	0
TCOF1	0	0	0	2.21158	0	0	0	0	0	0	0
TDRD7	0	0	6.56665	0	0	0	0	0	0	0	0
TEC	0	0	0	0	0	0	0	0	2.05132	0	0
TESPA1	0	0	0	0	0	0	0	0	0.966659	0	0
TEX37	0	0	0	0	0	0	0	0	0	0	3.03848
TFDP2	0	0	0	0	0	-5.67359	0	0	0	0	0
THNSL2	0	0	0	0	0	-4.31834	0	0	0	0	0
TICAM1	0	0	0	0	3.49208	0	0	3.46376	0	0	0
TIFA	0	0	0	0	5.14411	0	0	6.05229	0	0	0
TIGAR	0	0	0	0	0	0	0	0	0	0	10.1515
TLDC2	0	0	0	0	0	0	0	0	1.74716	0	0
TLR10	0	0	0	0	0	0	0	0	-1.51858	0	0
TLR2	0	0	0	0	5.41422	0	0	7.03936	0	0	0
TMCC3	0	0	0	0	0	0	0	0	0	7.27199	0
TMEM140	0	0	5.10714	0	0	0	0	0	0	0	0
TMEM217	0	0	0	0	3.35381	0	0	4.03815	0	0	0
TMEM259	0	0	0	0	0	0	0	0	-1.49012	0	0
TMEM27	0	0	0	0	0	0	0	0	0	0	6.82934
TMEM42	0	0	0	0	0	-7.98933	0	0	0	0	0
TMEM45A	0	17.8768	0	0	0	0	0	0	0	0	0
TMEM59	-1.86407	0	0	-2.26427	0	0	0	0	0	0	0
TMEM62	0	0	2.30694	0	0	0	0	0	0	0	0
TMEM63B	0	0	0	0	0	0	0	0	0	0	4.80735
TMEM74	0	0	0	0	0	0	0	0	1.23206	0	0
TMUB2	0	0	0	-1.67382	0	0	0	0	0	0	0
TMX2	0	-3.69794	0	0	0	0	0	0	0	0	0
TNF	0	0	0	0	18.6393	0	0	0	0	0	0
TNFAIP1	0	0	0	0	0	0	0	2.77855	0	0	0
TNFAIP2	0	0	0	0	10.9108	0	0	12.2137	0	0	0
TNFAIP3	0	0	0	0	28.3738	0	0	35.4007	0	0	0
TNFAIP6	0	0	0	0	19.1823	0	0	0	0	0	0
TNFAIP8	0	0	0	0	4.93682	0	0	0	0	0	0
TNFRSF10A	0	0	0	5.17304	0	0	0	0	0	0	0
TNFRSF10B	0	0	0	0	0	0	0	0	0	0	6.00946
TNFRSF9	0	0	0	0	5.99606	0	0	0	0	0	0
TNFSF15	0	0	0	0	6.24585	0	0	0	0	0	0
TNFSF4	0	0	0	0	0	0	5.50389	0	0	0	0
TNIP1	0	0	0	0	6.13473	0	0	6.42959	0	0	0
TNIP2	0	0	0	0	3.31073	0	0	3.39429	0	0	0
TNIP3	0	0	0	0	8.25934	0	0	0	0	0	0
TNNI3	0	0	0	0	0	-3.67219	0	0	0	0	0
TNS3	0	0	0	-2.72646	0	0	0	0	0	0	0
TOP1	0	0	0	3.63341	0	0	0	0	0	0	0
TP53I3	0	0	0	0	0	0	0	0	0	0	18.2611
TP53INP1	0	0	0	0	0	0	0	0	0	0	8.65838
TPM1	0	0	0	0	0	0	4.59536	0	0	0	0
TPPP	0	0	0	0	0	-2.54312	0	0	0	0	0
TRAF1	0	0	0	0	10.3356	0	0	9.396	0	0	0
TRANK1	0	0	3.58887	0	0	0	0	0	0	0	0
TRH	0.771965	0	0	0	0	0	0	0	0	0	0
TRIAP1	0	0	0	0	0	0	0	0	0	0	6.42279
TRIB1	3.91779	0	0	4.18294	0	0	0	0	0	0	0
TRIM14	0	0	3.03796	0	0	0	0	0	0	0	0
TRIM21	0	0	6.67419	0	0	0	0	0	0	0	0
TRIM22	0	0	10.5675	0	0	0	0	0	0	0	0
TRIM25	0	0	3.41413	0	0	0	0	0	0	0	0
TRIM38	0	0	3.49273	0	0	0	0	0	0	0	0
TRIM47	0	0	0	0	0	0	0	5.2443	0	0	0
TRIM5	0	0	3.42349	0	0	0	0	0	0	0	0
TRIM52	-2.01216	0	0	-2.20119	0	0	0	0	0	0	0
TRIM63	0	0	0	0	0	-5.5286	0	0	0	0	0
TRIM72	0	0	0	0	0	0	0	0	1.58664	0	0
TRIP10	0	0	0	0	4.16756	0	0	0	0	0	0
TSNARE1	0	0	0	0	0	-2.4315	0	0	0	0	0
TSPAN2	0	0	0	0	0	0	5.50233	0	0	0	0
TTC12	0	0	0	0	0	-3.18487	0	0	0	0	0
TTC28	0	0	0	0	0	0	0	0	0	-2.0739	0
TTC33	-1.38441	0	0	0	0	0	0	0	0	0	0
TUBB4B	4.08451	0	0	0	0	0	0	0	0	0	0
TUBB7P	0.996879	0	0	0	0	0	0	0	0	0	0
TUFT1	0	0	0	0	0	0	6.01099	0	0	0	0
TYMP	0	0	0	0	0	0	0	4.01863	0	0	0
TYR	0	0	0	0	0	-5.07685	0	0	0	0	0
UAP1L1	0	0	0	0	0	0	0	0	2.79737	0	0
UBA2	0	0	0	2.07988	0	0	0	0	0	0	0
UBALD2	0	0	0	0	0	-9.98538	0	0	0	0	0
UBASH3B	0	0	0	4.96762	0	0	0	0	0	0	0
UBE2L6	0	0	8.21559	0	0	0	0	0	0	0	0
UBE2Q2P1	0	0	0	0	0	0	0	0	0	-9.71584	0
UBE2Z	0	0	0	0	2.15293	0	0	2.2488	0	0	0
UNC5B	0	0	0	0	0	0	3.83382	0	0	0	0
UNC5B-AS1	0	0	0	0	0	0	0	0	0	0	9.43177
UNC5D	0	0	0	0	0	0	0	0	0	-2.53943	0
USP18	0	0	12.178	0	0	0	0	0	0	0	0
USP43	0	0	0	0	0	0	0	3.44922	0	0	0
UXS1	0	0	0	0	0	0	0	4.23497	0	0	0
VAMP5	0	0	0	0	0	-4.36107	0	0	0	0	0
VASH2	0	0	0	0	0	0	0	0	0	-3.04376	0
VAV3	-3.38649	0	0	0	0	0	0	0	0	0	0
VEGFA	0	10.6129	0	0	0	0	0	0	0	0	0
VHL	0	0	0	0	0	0	0	0	-1.19231	0	0
VKORC1	0	5.41943	0	0	0	0	0	0	0	0	0
VLDLR	0	10.2663	0	0	0	0	0	0	0	0	0
VPREB1	0	0	0	0	0	0	0	0	0	-3.17969	0
VPREB3	0	0	0	0	0	0	0	0	0	-3.39234	0
VPS9D1-AS1	1.60175	0	0	0	0	0	0	0	0	0	0
VTRNA1-2	0	0	0	0	0	0	0	0	0	12.3149	0
VWA8	0	0	0	0	0	0	0	0	0	-3.6068	0
WBSCR27	0	0	0	0	0	-4.54987	0	0	0	0	0
WDR19	-1.49379	0	0	0	0	0	0	0	0	0	0
WDR3	0	0	0	2.29912	0	0	0	0	0	0	0
WDR31	0	0	0	0	0	-3.94384	0	0	0	0	0
WDR45B	0	4.50436	0	0	0	0	0	0	0	0	0
WDR54	0	5.6955	0	0	0	0	0	0	0	0	0
WDR63	0	0	0	0	0	0	0	0	0	0	13.0984
WDR78	0	0	0	0	0	-3.62712	0	0	0	0	0
WDR97	0	0	0	0	0	0	0	0	-1.35065	0	0
WFDC10A	0	0	0	0	0	0	0	0	1.5982	0	0
WIPI2	0	0	0	0	0	-3.15307	0	0	0	0	0
WNT16	0	0	0	0	0	0	0	0	0	-2.03801	0
WNT8A	0	0	0	0	0	0	0	0	-1.84696	0	0
WSB1	0	7.02422	0	0	0	0	0	0	0	0	0
WT1-AS	0	0	0	0	0	0	0	0	2.22511	0	0
WTAP	0	0	0	0	3.76663	0	0	3.22153	0	0	0
XAF1	0	0	8.78029	0	0	0	0	0	0	0	0
XK	0	0	0	0	0	0	0	0	0	-4.1156	0
XKR4	0	0	0	0	0	0	0	0	0	-3.63252	0
XPC	0	0	0	0	0	0	0	0	0	0	6.58703
XRCC3	1.48796	0	0	1.54376	0	0	0	0	0	0	0
XRCC4	0	0	0	0	0	0	3.37723	0	0	0	0
XYLT1	0	0	0	0	0	0	3.19772	0	0	0	0
YBX2	0	0	0	0	0	-4.41986	0	0	0	0	0
YEATS2	0	5.35313	0	0	0	0	0	0	0	0	0
YIPF5	0	0	0	0	0	0	2.81194	0	0	0	0
YRDC	0	0	0	3.62565	0	0	0	0	0	0	0
ZBED8	-3.11685	0	0	0	0	0	0	0	0	0	0
ZBP1	0	0	1.94145	0	0	0	0	0	0	0	0
ZBTB25	0	3.41906	0	0	0	0	0	0	0	0	0
ZBTB3	0	0	0	-1.56916	0	0	0	0	0	0	0
ZC3HAV1	0	0	5.13373	0	0	0	0	0	0	0	0
ZIM3	0	0	0	0	0	0	0	0	1.49806	0	0
ZMAT3	0	0	0	0	0	0	0	0	0	0	7.9567
ZMPSTE24	0	-4.39234	0	0	0	0	0	0	0	0	0
ZNF160	0	2.71392	0	0	0	0	0	0	0	0	0
ZNF200	0	0	0	0	0	0	0	0	0	3.50469	0
ZNF224	-1.39731	0	0	0	0	0	0	0	0	0	0
ZNF257	0	0	0	0	0	0	0	0	0	-4.55615	0
ZNF292	0	6.02394	0	0	0	0	0	0	0	0	0
ZNF32-AS3	0	0	0	0	0	0	0	0	0.895893	0	0
ZNF337	0	0	0	0	0	0	0	0	0	0	3.30176
ZNF347	0	0	0	0	0	0	0	0	0	3.03105	0
ZNF350	-1.2635	0	0	0	0	0	0	0	0	0	0
ZNF395	0	8.06093	0	0	0	0	0	0	0	0	0
ZNF415	0	0	0	0	0	0	0	0	0	-2.78347	0
ZNF451	-1.05601	0	0	0	0	0	0	0	0	0	0
ZNF554	0	0	0	0	0	-2.67498	0	0	0	0	0
ZNF561	0	0	0	0	0	0	0	0	0	0	10.1232
ZNF571	-1.90397	0	0	0	0	0	0	0	0	0	0
ZNF597	0	0	0	0	0	0	0	0	0	3.02088	0
ZNF654	0	4.28806	0	0	0	0	0	0	0	0	0
ZNF669	0	0	0	0	0	0	0	0	0	-2.18745	0
ZNF75D	-1.31582	0	0	0	0	0	0	0	0	0	0
ZNF79	0	0	0	0	0	0	0	0	0	0	4.02026
ZNF83	0	0	0	0	0	0	0	0	0	0	-5.85752
ZNFX1	0	0	6.4964	0	0	0	0	0	0	0	0
ZNRF4	0	0	0	0	0	0	0	0	1.03389	0	0
ZSCAN2	0	0	0	0	0	-3.15874	0	0	0	0	0
ZSCAN31	-3.10009	0	0	-3.32786	0	0	0	0	0	0	0
ZSCAN4	0	0	0	0	0	0	0	0	0	0	3.18346
